# Supplementary material for: Comparison of Flavor Differences between the Juices and Wines of Four Strawberry Cultivars Using Two-Dimensional Gas Chromatography-Time-of-Flight Mass Spectrometry and Sensory Evaluation
Source: Molecules. 2024 Oct 3;29(19):4691. doi: 10.3390/molecules29194691 (PMC11477698; doi:10.3390/molecules29194691)
Supplement: Supplementary file 1 [file molecules-29-04691-s001.zip]

Archive with 3 entries (3 files):
- Table S2. Classification and relative content of different VOCs in strawberry juice samples..docx
- Table S3. ROAV values of different VOCs in samples.doc
- Table S1. Classification and relative content of different VOCs in strawberry wine samples..docx
